# Supplementary material for: The Impact of Economic Recessions on Depression, Anxiety, and Trauma-Related Disorders and Illness Outcomes—A Scoping Review
Source: Behav Sci (Basel). 2021 Aug 31;11(9):119. doi: 10.3390/bs11090119 (PMC8464685; doi:10.3390/bs11090119)
Supplement: Supplementary file 1 [file behavsci-11-00119-s001.zip]

Archive with 2 entries (2 files):
- Figure S1. Literature Search Flowchart.pdf
- Table S1. Extended Summary of Included Articles.xlsx
