# Supplementary material for: The Impact of Economic Recessions on Depression, Anxiety, and Trauma-Related Disorders and Illness Outcomes—A Scoping Review
Source: Behav Sci (Basel). 2021 Aug 31;11(9):119. doi: 10.3390/bs11090119 (PMC8464685; doi:10.3390/bs11090119)
Supplement: Supplementary file 1 [file behavsci-11-00119-s001.zip › Table S1. Extended Summary of Included Articles.xlsx]

## Sheet: Sheet1
Study Type	Reference	Population & Design	Main Outcome	Findings
	Depression
Prospective Cohort Studies	Longworth Swift, S, Elfassy, T, Bailey, Z, et al. (2020)	A quasi-experimental fixed-effects design using data from adults enrolled in the CARDIA Study in the USA (a multisite prospective cohort study started in 1985-1986 with 5114 black and white adults aged 18-30 years.)	Assessed financial shock predictory between 2005-2010 compared with CES-D scores, alcohol use and past 3 day drug use.	Those who became unemployed (8.3%) scored 2 points higher on CES-D (95% CI=0.7-3.2; p<0.05), those whose income dropped (15.2%) scored 1.1 point higher on CES-D (95% CI=0.1-2.1; p<0.05), and those who experienced a negative shock (debt>assets; 6.7%) scored 1.5 points higher on CES-D (95% CI=0.4-2.7; p<0.05).
	Hammarstrom, A, Virtanen, P (2019)	Survey sample from two cohorts (1965 and 1973) from a mid-sized industrial town in N. Sweden who were enrolled in college at age 21 and responded to follow-up survey in 2008 (Cohort65, n=144; Cohort 73, n=233). Cohort 65 entered the labour force during a boom in the 1980s, while Cohort 73 entered during a recession.	Depressive sx score (DSS), functional somatic sx (FSS) compared to macroeconomic context at age 21 (boom vs. recession).	Cohort65 (boom cohort) had lower DSS at baseline (age 21) than Cohort73 (recession cohort). Estimated marginal means were 0.37 (95% CI 0.33-0.42) and 0.50 (95% CI 0.45-0.54) respectively, with a p<0.001 for the between cohort difference; at follow-up the difference in DSS was not significant due to decreased DSS in Cohort73.
	Pruchno, R, Heid, AR, Wilson-Genderson, M (2017)	5,688 adults ages 50-74 living in New Jersey, USA interviewed by telephone at baseline (Nov. 2006-Apr. 2008), and sent a follow-up questionnaire Jan. 2011-May 2012. Response rate 59.7% (N=3,393).	Depressive sx (CES-D)compared to unexpected job loss, becoming a caregiver, diagnosed with a major illness or had a close family member who became seriously ill.	A significant increase seen in mean depressive sx between baseline and follow-up (t = -24.93, df = 3371, p < .001). Compared with the incident depression group, those with no depression at follow up had ligher levels of income, education and were less likely to be married at baseline. They were less likely to have lost a job, become a caregiver, personally experience or had a family member who ex…
	Culpin, I, Stapinski, L, Budanur Miles, O, et al. (2015)	8,803 participants from a UK cohort in which indicators of early socioeconomic adversity were collected from the antenatal period to 5 years and modelled as a latent factor.	Depresssion (CIDI at age 18 years) and locus of control (Nowicki-Strickland Internal-External Scale at age 16).	There was evidence that greater early socioeconomic adversity was associated with an increased risk of depression at 18 years (β=0.191; 95% BC CI: 0.055–0.340, p 0.007), that more external locus of control at 16 years was associated with increased risk of diagnosed depression at 18 years (β=0.105;95% BC CI: 0.069–0.136, p<0.001), and strong evidence of an indirect path from early social adversity…
Prospective Cohort Studies	Thekiso, TB, Heron, EA, Masood, B, et al. (2013)	Patients in Ireland admitted from 2009 to 2010 with first-episode depression, divided into 2 groups: "Celtic Tigers" (those who suffered job loss or occupational insecurity and debt > annual income as a direct consequence of the 2008-2009 recession) and a control group. Followed up until Mar 31, 2011 or for a minimum 6 months. (N=137: 25 case group, 112 control group.)	Depressive sx using adapted LIFE-PSR for Major Depression (weekly), case records and interview with the treating physicians.	100% of Celtic Tiger patients achieved full recovery post discharge compared to 79% of the control group. 12% had at least one full recurrence compared to 56% of the control patients. Mean time to recurrence was 696 days for the Celtic Tiger group versus 405 days for the control group. The Celtic Tiger group had slower time to partial recurrence than controls and fewer had a partial recurrence (1…
Time Trend Analysis	Wang, Y, Fattore, G. (2020)	Patients aged 18-65 diagnosed with an affective disorder (bipolar disorder or major depressive disorder) admitted to an inpatient hospital unit between 2007-2016 in Italy.	Admission rates for affective disorders per 100,000 residents compared to unemployment rate, labour market, and income distribution.	Significant positive effects seen so that a 1 percentage point increase in unemployment gives rise to about 1 out of 100,000 residents being admitted to the hospital due to an affective disorder (p<0.01). None of the other variables were found to have a statistically significant relationship with admission rates.
	Bergmans, RS, Wegryn-Jones, R. (2020)	A representative sample of US adults >50 years with information on SEES, financial assets, health status and social relationships from 2008-2016. (N=20,415)	Major depression in the previous 12 months (CIDI-SF) association with food insecurity transition status.	Compared to those who were not food insecure, those who were initially food insecure had a 1.2 (95% CI=1.0-1.5) times greater odds of MDD, those who became food insecure had a 1.7 (CI=1.4-2.0) times greater odds of MDD, as did those who remained food insecure (OR=1.7; CI=1.4-2.0) after adjusting for confounders. Becoming food insecure was associated with major depression in the time periods durin…
	Todd, M, Teitler, J. (2019)	Individuals in the 2005-2014 waves of the NHANES longitudinal survey - representative study of the civilian, noninstitutionalized USA population aged 18+. (N=26,037)	Depressive sx (PHQ-9), psychotherapy and prescription of an antidepressant as related to educational attainment.	PHQ-9 ≥10 was greater in the least vs the most educated group for both sexes, with women having > depressive sx than men. Among those classified as depressed, 80% of college educated people received therapy/Rx, vs 55-75% of those with <12 years of education. Disparities persisted or worsened throughout this period; and appears to have been driven by an increase in depressive sx among the least ed…
Time Trend Analysis	Caputo, J. (2019)	Data from 2008, 2010 and 2012 waves of a study of US adults aged 50+ limited to adults born before 1953 and their spouses who were also at least 50 in 2010, had living adult children in 2010, and did not live in a retirement facility. (N=11,277)	Depressive sx (CES-D) associated with adult child coresidence transitions (without coresidential adult children (CAR), stably CAR, exit of CAR, and new CAR), and type of coresidential move.	Those with a newly CAR between 2008 -2010 reported CES-D scores 0.179 points > those without, similar to the increase in depressive sx associated with being separated or divorced in 2010 (0.186). Transitioning to coresidence with an out-of-work vs employed child was associated with a 0.522 point increase in CES-D score. Having one or more noncoresidential unemployed children was not related to pa…
	Chaves, C, Castellanos, T, Abrams, M, et al. (2018)	Random sample of participants aged 15+ living in a private household, irrespective of language, citizenship, and nationality collected in Spain in 2006-2007 (N=1,877) and 2013 (N=1,889).	Depressive sx (CES-D), life satisfaction, eudaimonic well-being, close relationships, personal optimism, social optimism and trust in others, and physical health.	CES-D scores in Spain significantly increased from 2006-07 to 2013 (5.60 to 6.07), whereas levels of life satisfaction decreased (7.45 to 6.94). All variables negatively correlated with depressive sx (p<0.001) as follows: perceived physical health (-0.40), individual optimism (-0.37), life satisfaction (-0.47), eudaimonic well-being (-0.50), close relationships (-0.24), social optimism (-0.20), a…
	Rodrigues, DFS, Nunes, C. (2018)	Working-age population (aged 15-64) resident in Portugal in 2008 and 2013, who had at least one episode of hospitalization in NHS hospitals.	(1) individual analysis of hospitalisation episodes for major depression; (2) ecological analysis considering demographics, number of psychiatric beds, and hospitalisation rates for major depression.	The relative frequency of hospitalizations for MDD (with comorbidities) increased from 0.3% in 2008 to 0.4% in 2013 of all hospitalizations. An increase in relative frequency of hospitalization was seen for males between 2008 to 2013 (0.3% to 0.4%), whereas for females it remained stable at 0.5%. National average hospitalization rates for MDD was 25.60 in 2008 and 26.17 in 2013 per 100,000 inhabi…
	Weinberger, AH, Gbedemah, M, Martinez, AM, et al. (2017)	Annual probability sample of the noninstitutionalized US population aged 12+ between 2005-2015. (N=607,520)	Past-year depression (National Comorbidity Survey), lifetime MDE, and demographics.	The prevalence of past-year depression increased significantly from 2005 to 2015 (6.6% to 7.3% ). Increases observed among 50+ and significantly more rapid increase among youth ages 12-17 than every other group, particularly after 2008. No significant gender difference. An increase from 2005 to 2015 among lowest and highest annual household income groups that remained significant after adjusting …
Time Trend Analysis	Pelekasis, P, Kampoli, K, Vtavatzikos, A, et al. (2017)	Newly diagnosed Greek breast cancer patients receiving chemotherapy during 2010 and 2015 in the oncology outpatient unit of a public hospital in Athens, Greece. (N=100)	Depressive sx (IDS-C30) during a period of economic and political stability (2010) vs instability (2015).	The 2015 patient group scored significantly (p<0.001) lower on the IDS-C30 with an effect size, r, of 0.53. The strongest effect size was reported for those who were divorced (r = .80), widowed (r = .74) and had 3+ children (r = .71). The lower effect size was reported for those who were non-Greek (r = .14), having two children (r = .38), not cohabitating or 70–80 years old (r = .40).
	Axelrad, H, Sabbath, EL, Sherburne Hawkins, S. (2017)	Cross-sectional, nationally representative and longitudinal survey of 13 countries (Austria, Belgium, Czech Republic, Denmark, France, Germany, Israel, Italy, Netherlands, Poland, Spain, Sweden, and Switzerland). Included participants aged 50-70 y.o. in the labour force at baseline from four waves (2004-05, 2006-07, 2011, and 2013). (N=4,917 participants and 16,090 contacts)	Depressive sx (EURO-D) compared to macroeconomic conditions.	No effects of GDP, life expectancy, or country-level unemployment on depressive sx were seen. Individual level employment was found to decrease depressive sx (B 0.36, SE 0.07, P < 0.01) and retiring during the follow-up period (all participants were employed at the first interview) was associated with fewer depressive sx (B 0.40, SE 0.07, P < 0.01).
	Reibling, N, Beckfield, J, Huijts, T, et al. (2017)	Three waves of the European Social Survey including 21 European countries: pre-crisis (2006), post-crisis onset (2012 and 2014). (N=106,158)	Depressive sx (CES-D) related to employment status, subjective income, public benefits, unemployment rate, and GDP per capita.	The majority of the countries reported fewer depressive feelings in 2012 than in 2006. Only the trends in Cyprus and Spain indicate a rise in depressive feelings 2006-2012. Denmark, Norway, and Sweden, as well as Portugal, and Slovenia have a higher average CES-D scores in 2014 vs 2012. Countries with a higher GDP per capita before the crisis exhibit a lower level of depressive feelings (Beta=0.0…
	Rodrigues, AP, Sousa-Uva, M, Fonseca, R, et al. (2017)	Ecological correlation study in Portugal. Included all new cases of depression 1995-1997, all appointments for depression as the primary reason for visit in 2004, 2012, and 2013. Population under study varied between years from 28,184 (2013) and 154,767 (1995).	Depression rates per 100,000 population, ratio of incidence rates for both genders per year, and correlation with unemployment rate.	An increase in the depression incidence rate was seen starting in 2004 for both genders (male 181.1/100,000 in 1995 up to 668.3/100,000 in 2013; females 788.2/100,000 in 1995 up to 1,928.7/100,000 in 2013). Found a correlation between unemployment and depression in males (R2 = 0.83, p = 0.04): 83% of the variability was related to the unemployment rate. In females, this was not statistically sign…
Time Trend Analysis	Economou, M, Angelopoulos, E, Peppou, LE, et al. (2016)	Series of nationwide cross-sectional surveys in Greece in 2008, 2009, 2011 and 2013 each containing a random and representative sample of roughly 2100 adults (18 years and older) through telephone survey.	Prevalence of major depression throught the years by age-bands (18-24, 35-34, 35-44, 45-54, 55-64, and 65+ years old) by sex (men/women).	Findings from this additional analysis indicate that in the surveys of 2008, 2009 and 2011, women manifest higher rates of major depression than men, irrespective of age. However, in 2013 the two genders did not display statistically significant differences in one-month prevalence of major depression for certain age bands: 18-24, 35-44, and 45-54. Findings suggest that as the recession deepened i…
	Belloni, M, Meschi, E, Pasini, G. (2016)	Data from a nationally representative cross-sectional and longitudinal survey of Europeans from 13 countries. Included participants ages 55-70 years who were working in 2004-2005. Four waves: 2004-05, 2006-07, 2011, and 2013. (N=21,960 observations)	The EURO-D depression score and self-reported job situation status, adjusted for sociodemographic variables, an aggregated physical health index, GDP and unemployment rate of the region.	Retirement per se does not have a significant impact on depression scores, once endogeneity is taken into account. However, by exploiting time and geographical heterogeneity in the intensity of the economic crisis, they found that retirement does improve mental health in periods and regions severely hit by the economic crisis. Results indicated that this effect is entirely due to blue-collar (ex)…
	Buffel, V, Van de Velde, S, Bracke, P. (2015)	2003 and 2012 data from the European Social Survey restricted to information on countries included in both rounds, representative of the working-age population (20-65 years old) living in private households across 20 countries (N=54,697).	Depressive sx (CES-D 8), relative to employment status, working hours, type of contract, changes in national unemployment rate (pre-crisis (2005) vs. during the crisis (2011)), GDP per capita, demographic and socioeconomic characteristics.	In countries with a high increase in the unemployment rate from 2005 to 2011, women (b = 0.047[0.019]) and especially men (b = 0.053[0.013]) had a higher likelihood of being depressed. Via an interaction effect with gender and change in unemployment, they found that the crisis effect was significantly stronger among men and more pronounced for those 35–49 years. It remained significant for both m…
Time Trend Analysis	Kendrick, T, Stuart, B, Newell, C, et al. (2015)	Data from 142 English general practitioner practices from April 2003-March 2013. All patients during the study period which included a read code for non-psychotic depressive sx or diagnoses, or for assessment using depression sx questionnaires. (N=293,596)	Non-psychotic depression analyzed by quarterly prevalence for changes over time broken down by gender, age group, uemployment rates and Index of Multiple Deprivation (IMD) score based on practice location.	Annual prevalence of depression codes fell from 44.6 per 1000 person years at risk (PYAR) in 2003/2004 to 38.0 in 2008/2009, rising to 39.5 in 2012/2013. Annual incidence of first-ever depression codes fell from 11.9 per 1000 PYAR in 2003/2004 to 9.5 in 2008/2009, rising to 10.0 in 2012/2013. For males the analysis showed a significant increase in the prevalence of depression codes. There was an …
	Drydakis, N. (2015)	Annual survey data from 2008-2013 in Greece. Self-employed individuals were excluded. (N=17,713)	Depressive sx (CES-D) compared to demographics, employment status, income, region and year.	Unemployment during the 2008-2009 period entails a higher negative effect on mental health by 0.46%. Women's negative unemployment effect on mental health is on the order of 4.64 percentage points; for men, however, the relevant coefficient equals 3.18 percentage points. Unemployment during the 2010-2013 period entails a negative effect on mental health of 7.33 percentage points for women or 4.93…
	Park, JE, Lee, JY, Sohn, JH, et al. (2015)	Survey data from Korea conducted in 2001 and 2011 with stratified cluster sampling of household residents aged 18-64 (18-74 in 2011) included. (N=6275 in 2001; N=6022 in 2011)	Diagnosis of Major Depressive Disorder using CIDI.	The prevalence of MDD in men increased more than fourfold between 2001 and 2011 (PR 4.19), the prevalence of MDD in women increased less than twofold (PR 1.39). Among the vulnerable sociodemographic groups, a significant increase in the prevalence of MDD between 2001 and 2011 was observed in unemployed men (AOR 8.35), but not in unemployed women. This gender difference in the effect of unemployme…
	Riumallo-Herl, C, Basu, S, Stuckler, D, et al. (2014)	Survey data on workers aged 50-64 years in 13 European countries and the USA assessed biennially from 2004 to 2010.	Effects of job loss on depressive sx (CES-D).	Depression scores increased from 2004 to 2006 and declined thereafter in the USA, whereas little change was observed overall in Europe. Participants who became unemployed experienced a large increase in depression scores after job loss, whereas little change was evident for those who remained employed. In models that controlled for household wealth, household income, pension receipt, health behav…
Time Trend Analysis	Cagney, KA, Browning, CR, Iveniuk, J, et al. (2014)	Survey data from 2000 and 2010 with a nationally representative sample of older adults in the US. (N=2,261)	Depressive sx (CES-D) correlated with multiple stages of the foreclosure process and economic factors.	For all 3 stages of the foreclosure process, residing in an area that underwent an increase in the percentage of housing stock foreclosed increased the risk of developing significant depressive sx (for notices of default, OR = 1.75; 95% CI = 1.14, 2.67; for auctions, OR = 1.45; 95% CI = 0.96, 2.19; for REO, OR = 1.62; 95% CI = 1.06, 2.47).
	Torikka, A, Kaltiala-Heino, R, Rimpela, A, et al. (2014)	Classroom survey data collected biennially from 2000/01 to 2010/11 using nationwide samples of 14-16 year olds in Finland (N=618,084).	Depression (Finnish BDI) analyzed by severity related to social background (parents' education and employment) over time.	Severe depression was reported by 4% of girls and 2.1% of boys in 2000–2001 and by 4.7% and 2.2% respectively in 2010–2011. The prevalence of severe depression was higher among both boys and girls whose parents had a low education level or were unemployed. When studying the entire period, the prevalence of severe depression peaked among girls in 2010–2011 and among boys in 2008–2009. Among boys a…
	Economou, M, Madianos, M, Peppou, LE, et al. (2013)	Nationwide telephone surveys in Greece in 2008 and 2011 (N=2,197 and 2,256, respectively).	Major depression (Structured Clinical Interview) related to financial strain (measured by IPED score).	One month prevalence 8.2% (2011) vs 3.3% (2008), p<0.0001; OR of suffering MDD in 2011 vs 2008 is 2.6 (95% CI=1.97-3.43). Every unit increase in the IPED score was found to increase the odds of suffering from major depression by 1.2 (OR=1.2, 95% CI=1.13–1.24).
Cross-sectional Study	Tapia Granados, JA, Christine, PJ, Ionides, EL, et al. (2018)	Data from a multisite prospective cohort study in the USA started in 1985-1986 with 5,114 black and white adults aged 18-30 years, extracted from 7 follow-up exams in 1987-88, 1990-91, 1992-93, 1995-96, 2000-01, 2005-06, and 2010-11.	Employment status and unemployment rates associated with cardiovascular disease risk factors, smoking status, metabolic syndrome and depressive sx (CES-D).	Being unemployed was significantly associated with higher levels of depressive sx (0.60 mean increase in CES-D score.) A 1% increase in the unemployment rate was associated with a 0.23-unit increase in the CES-D score of depressive sx.
Cross-sectional Study	Brenner, MH, Andreeva, E, Theorell, T, et al. (2014)	Telephone survey in France, Hungary, Sweden, and the United Kingdom (April 2009 to May 2011) analying 758 workers affected by downsizing (>10% layoff of workforce), compared to 681 employees who have never experienced downsizing.	Depressive sx (Hopkins sx Checklist) compared to aspects of the downsizing process, employment status, and covariates.	<50% respondents believed that the downsizing was transparent, understandable, fair, unbiased and well-planned; 50% believed the process was chaotic. Odds of suffering from depressive sx were 2.85 in persons unemployed at interview and 2.04 in layoff survivors, as compared to the reemployed group. Workers who perceived downsizing as chaotic had 2.5x odds of depressive sx. If downsizing was seen a…
	Modrek, S, Cullen, MR. (2013)	Administrative data from an aluminum manufacturing company in the USA (Alcoa) from 2006-2010 on company personnel, downsizing and cases of four health conditions. (N=13,393)	Health outcomes - hypertension, diabetes, asthma/COPD, and depression - compared to area-level unemployment and employee/employment information.	2009-2010: 1.1% of the workforce was diagnosed with depression. Salaried workers had lower rates of depression, spouses had slightly higher rates of depression. Found no association between working at a high layoff plant and acquiring a new diagnosis of depression and did not find an association between downsizing and depression.
	Meltzer, H, Bebbington, P, Brugha, T, et al. (2010)	A random probability sample comprising 3,581 respondents (1,746 men and 1,835 women) were selected from the third national survey of psychiatric morbidity in Great Britain. Fieldwork was carried out throughout 2007.	Depression assessed using the revised Clinical Interview Schedule by trained interviewers.	20% of all working men and women aged 16–64 years felt that their job security was poor. After controlling for age and sex, job insecurity (OR 1.86) and being in debt (OR 2.17) were independently associated with depression.
Depression, Anxiety and PTSD
Prospective Cohort Studies	Virtanen, P, Hammarstrom, A, Janlert, U. (2016)	Based on population from Hammarstrom and Virtanen (2019), depressiveness and anxiousness were assessed by questionnaires at age 21 and again at age 43/39. (N=1,001 Cohort65 and N=686 Cohort73)	Cohort*exposure to unemployment interactions used to assess the cohort differences in the mental health between Cohort65 and Cohort73.	Cohort65 and Cohort73 entering the labour market, respectively, during a boom and a recession. In both cohorts exposure to youth unemployment was associated with an upper quartile score of anxiousness in middle age (OR 2.19) for Cohort65, and OR 2.13 for Cohort73. High exposure to unemployment in youth predicted depressiveness in middle age in Cohort65 (OR=1.85) but not in Cohort73 (OR=1.38); the…
Prospective Cohort Studies	Barbaglia, MG, ten Have, M, Dorsselaer, S, et al. (2015)	Data from a representative population-based, longitudinal study in the Netherlands of individuals with a paid job and without a 12-month mental disorder at baseline were selected and reassessed 3 years later (2007–2009/2010–2012). (N=3,676)	DSM-IV diagnoses of mood, anxiety and substance use disorders using the CIDI 3.0 compared to reduction in household income and unemployment at follow-up.	After adjustment for confounding variables, household income reduction was significantly associated with incident mental disorders (aOR=1.77). Job loss and household income reduction increased the risk of an incident mood disorder (aOR=2.02 and aOR=2.24, respectively) after 3 years; job loss more correlated to incident mental d.o. among men (aOR=3.04) and household income reduction among women (a…
	Dijkstra-Kersten, SMA, Biesheuvel-Leliefeld, KEM, van der Wouden, JC, et al. (2015)	Data from NESDA, a naturalistic multisite cohort study in the Netherlands which investigates predictors, long-term course and consequences of depressive and anxiety disorders at baseline, 2- and 4-year follow-up. (N=2,937)	Two samples were compared to assess the association between financial strain and depressive and/or anxiety disorders and whether this was independent from income.	Participants with mild or severe financial strain at baseline were not more likely to become depressed or anxious during follow-up, compared with participants without financial strain (table 4: OR=1.08, 95% CI 0.83 to 1.42; OR=1.05, 95% CI 0.64 to 1.73, respectively). Post hoc analysis stratified by income levels showed comparable results: financial strain was not related with the onset/recurrenc…
	Sargent-Cox, K, Butterworth, P, Anstey, KL. (2011)	1,972 participants from Canberra/Quenbeyan districts of Australia from a cohort age 60-65 at baseline in 2 waves: 2005-2006 and 2009-2010, of the PATH Through Life Study.	Depression and anxiety sx measured using the Goldberg Depression and Anxiety Scales pre- and post-2008 global financial crisis.	Those who indicated the economic slowdown impacted them had a larger increase in depression and anxiety sx. A significant increase in sx during the GFC period was not explained by demographic or socio-economic factors such as an increase in financial hardship over time. Those interviewed during a period of less salience of the GFC in the media reported higher depressive sx.
	Barcelo, MA, Coll-Negre, M, Coll-de-Tuero, G, et al. (2016)	Cohort composed of individuals aged 15+ who made use of one of three primary healthcare service centres in Catalan, Spain and had used a benzodiazepine, SSRI, or SNRI between 2005-2012. (N=11,433)	The defined daily dose (DDD) per individual per month for each psychotropic drug (PD) over the years included in the study between those taking PDs pre-2009 and those with no history pf PD use pre-2009.	On comparing the 2005–2008 and 2009–2012 sub-periods, (statistically significant) psychotropic drug consumption increased in the second sub-period for men and women (1.194 drugs/ind/mo., DDD 0.246 vs. 1.162 drugs/ind/mo., DDD 0.177; p<0.001). There was a statistically significant increase (p<0.05) in the 4th and 5th quintile of the probability of being unemployed for both the number of drugs (1.2…
Retrospective Cohort Studies	Real, E, Jover, L, Vergaguer, R, et al. (2016)	Workers registerd with a mutual healthcare provider in Barcelona, Spain who had begun a period of sickness absence due to a mental disorder between 2008-2012, lasting for more than one day, beginning during the study period. Relapses were excluded. (N=7,112)	Duration of sickness absence compared to sociodemographic, clinical and employment-related variables.	2,989 (42%) presented a long-term absence and 599 (8.4%) relapsed during the same period. The majority of sickness absences were due to anxiety disorders (4,963, 69.8%) and ended as a result of clinical improvement (6,541, 92%); in most cases no specialist psychiatric assessment was required (6,091, 85.6%).
	Schneider, W, Waldfogel, J, Brooks-Gunn, J. (2015)	Data from a longitudinal birth cohort study of 4,898 births across 15 US states between 1998-2001. Follow-up surveys conducted at age 1, 3, 5, and 9 years old. 9-year interviews occurred from Aug 2007 to Mar 2010, including period immediately before and during the GFC. (N= 2,050 to 3,311)	Child outcomes: externalizing behaviours, internalizing behavior (anxious, depressive and somatic sx), substance use and vandalism.	Worsening CSI is associated with a significant increase in internalizing behaviors among boys living with a single mother (coefficient 0.11, p<0.05). The addition of our measures of parenting, household income, and maternal unemployment significantly mediates the interaction between CSI and boys (coefficient 0.08, not significant) for children living with a single mother (Sobel test of mediation …
Time Trend Analysis	Silva, M, Antunes, A, Azeredo-Lopes, S, et al. (2020)	Data from the National Mental Health Survey in Portugal from 2009 and 2015 for adults, aged 18+, residing in permanent dwellings in mainland Portugal. (N=2,060)	Use of any psychotropic drugs in the previous 12 months.	Population use of any psychotropic drug increased 6.74% from 2009 to 2015 (95% CI=3.89-9.60%), with a 3.75% (95% CI=0.18-7.33%) among women vs. no significant change among men (1.81%, 95% CI= -0.53-4.17%)), and a 7.30% (95% CI=3.96-10.62%) increase in sedative/hypnotic prescriptions among men vs no significant change among women (2.21%, 95% CI= -1.51-5.92%). Younger adults were more effected (age…
	Forbes, MK, Kreuger, RF. (2019)	Survey data of a nationally representative sample of noninstitutionalized, English-speaking US adults aged 25-75 in 1995 and followed longitudinally. Participants from two study waves in 2003-04 (N=2,530) and 2012-13 (N=3,293).	Depression, generalized anxiety (GAD) and panic sx compared before and after the 2008 economic recession and stratified by recession impacts: financial, job-related, and housing.	Recession impacts were significantly associated with 1.2-1.3 times higher odds of sx of depression (financial OR=1.2 [1.14-1.35]; job-related OR=1.3 [1.14-1.45], housing OR=1.3 [1.18-1.48]), GAD (financial OR=1.3 [1.09-1.61]), and panic (financial OR=1.2 [1.09-1.32]; job-related OR=1.2 [1.05-1.37], housing OR=1.2 [1.05-1.34]), controlling for the presence of those sx before the Great Recession an…
	Antunes, A, Frasquilho, D, Azeredo-Lopes, S, et al. (2018)	Portuguese-speaking adults aged 18+, residing in permanent private dwellings in mainland Portugal in 2008-09 and 2015-16. (N=911)	Presence of anxiety disorders and mood disorders (WHO CIDI) related to changes in SES, social status, employment and financial hardship related to the economic recession.	Participants with any 12-month mental disorder in 2008-09 had 2.20 (95% CI 1.31–3.71) higher odds of reporting daily life-related financial hardship when compared with individuals without any 12-month mental disorder (P < 0.01). The associations between the change in employment situation, changes in subjective social status, or debt-related financial hardship and presence of any 12-month mental d…
	Arroyo, E, Cabrera-Leon, A, Renart, G, et al. (2018)	Adults aged 15+ responding to both adult and household questionnaires in Spain in 2006-07 (N=28,954) and 2011-12 (N=20,509).	Consumption of antidepressants or sedatives compared to the survey year (2006-07 - prior to the economic downturn, and 2011–2012—during the financial crisis), gender and employment status.	The financial crisis did not significantly change the probability of taking antidepressant drugs (OR 0.56, CI 0.18-2.53) or sedatives (OR 1.21, CI 0.26-5.49). Sedative consumption in individuals on short-term unemployment increased significantly for both men (OR 1.1) and women (OR 1.52) during the recession compared to pre-recession. For the retired or for home makers, women saw an increase in se…
Time Trend Analysis	Ritchie, A, Hrabok, M, Igwe, O, et al. (2018)	All new patients assessed in all psychiatric clinics in Fort McMurray, Canada in 2014 (pre-recession) and 2015 (during recession).	Psychiatric/personal history, history of self-harm, DSM-5 diagnostic category, and clinical care.	During the recession: a higher proportion of males sought help (45.3% vs 38.6% pre-recession), and a decrease in females (55% vs. 61%); more homeowners sought mental health care (55% vs 47%); higher prevalence of unemployed patients (29% vs 24%); and a significantly higher proportion took a psychotropic medication (67% vs 60%). Higher level of personality disorders (12% vs 3%) and ‘other’ diagnos…
	Medel-Herrero, A, Gomez-Beneyto, M. (2017)	All psychiatric hospital discharge records (N=1,152,880) from 2002 through 2013 in Spain, providing a 10 year time series: pre-economic crisis period (July 2002-March 2008) and a post-economic crisis period (April 2008-December 2013).	Age-adjusted hospitalization rates associated with psychiatric pathologies across twelve age groups related to the intervention of the economic crisis in April 2008.	From 2002-2008 monthly psychiatric hospitalization rates were gradually declining, however in the post-recession period a 13.3% (CI 7.8-19.1%, p=0.013) increase was found for all psychiatric conditions above the trend expected from the preintervention time series. This change in trend was accounted for by four age ranges: 15-19, 20-24, 25-29, and 30-34. In this age range (15-34) the intervention …
	Chen, J, Dagher, R. (2016)	Nationally representative data from the Medical Expenditure Panel Survey 2000-2009 in the US. Adults age 18-64 y.o. diagnosed with depressive or anxiety disorders as their primary diagnosis (N=23,317).	Recession year indicators for 2001, 2007, 2008 and 2009 assessed for interaction with psychotropic drug utilization and physician visits for depressive and anxiety disorders.	Prescription drug utilization of females was stable from 2000–2007, but increased significantly in 2008 (IRRs=1.20, p<0.001) and 2009 (IRRs=1.20, p<0.001). Physician visits among females demonstrated a similar trend. Year indicators are generally not significant in the regressions among the male population. Age, education, family income, health care access, and insurance coverage were positively …
	Wilkinson, LR. (2016)	Data from a nationally representative longitudinal study of adults aged 51+ living in the USA based on a random 50% sample of respondents who completed an interview and questionnaire in 2006 and a second questionnaire in 2010. (N = 5,366)	Anxiety (Beck Anxiety Inventory) and depressive sx (CES-D) related to financial well-being and financial strain.	Financial strain had a significant positive correlation with anxiety sx (Coefficient=0.062). Becoming married was negatively associated with anxiety, whereas negative social support contributed to increases in anxiety. Financial strain had a significant positive correlation with depressive sx (Coefficient=0.140). Becoming married and having positive social support exerted a protective effect agai…
Time Trend Analysis	Barr, B, Kinderman, P, Whitehead, M. (2015)	Quarterly survey data from 2004-2013 involving adults 18-59 y.o. from England. Respondents in full time education, with missing data on longstanding illness and education were excluded. (N=2,171,741)	Self-reported mental health problems assessed by educational group, employment status, annual suicides per 100,000 in the working age (18-64 y.o.) population, and antidepressant prescribing rates per 100,000 population.	The prevalence of depressive and anxious sx in low educated men and women was markedly higher than amongst high educated groups (approx. 2-fold difference) and from 2008-2013 the absolute difference increased by 1.29% for women and 1.36% for men. The proportion of the working age population who were both out of work and reported a mental health problem increased for men from 2.4% in 2004 to 3.5% …
	Schaller, J, Huff Stevens, A. (2015)	Survey data from a nationally representative sample of household in the US from 1996-2012, limited to adults ages 21-65 who were employed in the first round of the survey. Includes "almost 500,000 person-round observations… observe[s] over 10,000 job losses."	Diabetes, heart disease, physical traumas, infectious illness, anxiety and depression.	The probability of depression or anxiety rises by 22.5% following job loss. The effects do not show up until the interview immediately following displacement, and the effects on activity limitations are not significant until one or more periods after displacement. There is no evidence of significant changes in the incidence of depression or anxiety following the loss of health care insurance cove…
	Dagher, RK, Chen, J, Thomas, SB. (2015)	This study utilized 2005–2006, 2008–2009, and 2010–2011 cross-sectional survey data from the US —designating the pre-recession, during recession, and post-recession periods. The study population included all adults aged 18 to 64 years old. (N=81,313)	Depression or anxiety diagnoses, self-reported mental health (SF-12 MCS and K6 scores).	No significant differences across the three time periods by depression or anxiety diagnoses for females. Males had 2% less depression diagnoses during the recession and 1% less depression diagnoses after the recession, compared to pre-recession.Among the employed, males had lower odds of being diagnosed with depression during and after the recession and better self-reported mental health during t…
Time Trend Analysis	Modrek, S, Hamad, R, Cullen, MR. (2015)	Use of mental health services and medications among two panels of workers in the 25 largest plants of a US manufacturing firm (across 15 states). The first panel of 11,625 employees was examined for short-term changes in outcomes (2007-2010), a second panel of 10,242 employees were examined for medium-term changes (2007-2012).	Trends in encounter diagnoses (ICD-9 psychiatric codes), hospitalizations and psychotropic medication use before and after 2009, the year of mass layoffs at the firm and the peak of the recession.	The number of outpatient visits with a mental health-related diagnosis suggested a statistically significant increase. A 13% increase in antidepressant use was seen. Use of antidepressants was also significantly higher in high layoff plants than in other plants. The difference in the trend for sleep aids was driven by a small increasing trend in the use of sleep aids in the postrecession period a…
	Bradford, WD, Lastrapes, WD. (2014)	US Census Data on office visit diagnoses, patient characteristics, medications, medical care and insurance coverage from 1989-2009.	Prescription of antidepressants (ADs) and antianxiety (AAs) drugs and depression-related visits over time assessed by regional unemployment rates and employment levels.	Counter-cyclical behavior of mental health drug prescriptions in the Northeast region (NE) was observed and not fully accounted for by the working age population. Large and statistically significant countercyclical responses of mental health drug prescriptions were seen only in the NE, and large and statistically significant countercyclical responses of total prescriptions and doctor visits with …
	Lo, CC, Cheng, TC. (2014)	Annual survey data from 1997-2011 involving a probability sample of civilian, noninstitutionalized US residents. (N=266,782)	Chonic mental illness compared to national unemployment rates and changes during the economic recession (Dec. 2007-Dec. 2009).	The results showed increased adjusted probability of chronic mental illness to be associated with recession, female gender, and being Black (versus White), Hispanic (versus White), or White (versus Asian). The single significant interaction term obtained indicates a significantly higher adjusted probability of chronic mental illness among the Black subsample compared to the White subsample. The c…
Time Trend Analysis	Gili, M, Roca, M, Basu, S, et al. (2013)	National sample of primary care physicians across Spain each recruited four randomized patients from their practice and conducted a survey. Data was collected in two surveys between Jan 2006-2007 (N1) and Feb. 2010-Apr. 2011 (N2). (N1=1925 physicians, 7940 patients; N2=1175 physicians, 5876 patients)	Psychiatric morbidity, including major/minor depressive disorders, generalized anxiety disorder, panic disorder, dysthymia, multisomatiform disorder, alcohol abuse and alcohol dependence, and bulimia nervosa.	Between 2006-2010, the greatest percentage point rise in frequency was for major depression (19.4% increase) and dysthymia (10.8%). About 3.1% of the risk of having major depression among attendees in the entire study period could be attributed to unemployment. There was a significant additional risk associated with mortgage payment difficulties (OR = 2.11, P < 0.001); mortgage payment difficulti…
	McLaughlin, KA, Nandi, A, Keyes, KM, et al. (2012)	Data from the Detroit Neighbourhoods and Health Study waves 1 and 2 (2008-2010). (N=1,547)	sx of major depression and GAD in the previous two weeks using the PHQ9 and GAD7, lifetime history of major depression, GAD, and PTSD.	Individuals with a lifetime history of PTSD had greater odds of experiencing foreclosure than those without a history of the disorder (OR 6.2). Foreclosure was associated with a 2.4 times increase in sx of depression at the follow-up and a 1.9 times increased rate of sx of GAD.
	Shi, Z, Taylor, AW, Goldney, R, et al. (2011)	Risk factor surveillance system data for participants aged 16 years and older from 2002-2009 in South Australia. (N=38,979)	Diagnosis in the past 12 months with anxiety, depression, a stress-related problem or another mental health condition and psychological distress in the crisis period (2008-2009) compared to pre-crisis (2005-2007).	Unemployed people were found to have higher rates of mental health diagnoses than all other employment categories, except in the case of stress. Those in full-time employment had a statistically significant decrease in anxiety levels, while part-time employed workers significantly increased their anxiety levels. The prevalence of current mental health treatment decreased in the full-time employed…
Cross-sectional Study	Codagnone, C, Bogliacino, F, Gomez, C, et al. (2020)	Random sample from an online panel in Italy, Spain, and the United Kingdom of adults ages 18-75 years with access to the internet. Data collected April 24-May 1, 2020.	Estimate of the relationship between factors of economic vulnerability and exposure to negative economic shocks and acute stress disorder, anxiety, and depression using the Stanford Acute Stress Reaction Questionnaire (SASRQ).	Mental health problems predicted by the economic vulnerability and negative economic shock are 41.5% in Italy, 45.8% in Spain and 41.8% in the UK. Stress had a significant negative correlation with a higher income level (rho = -.04), owning a house (rho = -.08), having a larger house space (rho = -.10), and having financial buffer stock (the time that bills can be covered after losing a job) (rho…
	Norberto, MJ, Rodriguez-Santos, L, Caceres, M, et al. (2020)	Medical record review of all adult patients who attended a first consultation with a mental health team (MHT) in a rural area of Spain with around 50,000 inhabitatnts between 2011-2015 (N=1,252).	DSM-IV diagnosis related to sociodemographic variables, medical history and clinical course variables.	Unemployment levels in Spain rose following the 2008 recession from 8.23% in 2007 to 22.05% in 2015. Found distribution of diagnoses: Adjustment d.o. (33.1%), Mood d.o. (19.1%) and Anxiety d.o. (14.4%). 77.3% of patients seen were unemployed or inactive. Significant relationship between adjustment. d.o. and unemployment in adults age 30-40, whereas anxiety d.o. was most frequent in employed patie…
	Witteveen, D, Velthorst, E. (2020)	Data from online survey drawn between weeks 13-18 of 2020, for 6 European countries: Italy, Spain, Czech Republic, Slovakia, Netherlands, and Germany. Limited to working age adults, aged 25-64 y.o., who are actively participating the European labor market. (N= 1,012)	Experienced economic hardship (self-reported income loss, job loss, and workload change) associated with mental health complaints about sx of depression, loneliness and health anxiety.	Incidence rates during March and April of 2020 were: depressive sx (26.2%), loneliness (26.5%), and health anxiety sx (37.5%). Occupational prestige negatively predicted health anxiety: 2.9% increase chance of avoiding anxiety with 10 point increase on occupational prestige scale. Probability of depressive sx was 8.6% greater after sudden decrease in workload, 11.7% greater with income loss vs st…
	Bernal-Solano, M, Bolivar-Munoz, J, Mateo-Rodriguez, I, et al. (2019)	Persons 18+, at risk of losing their home in Granada, Spain since 2009 and recruited between 2013-2014 at the weekly meetings of a Spanish organization that supports people affected by foreclosure or eviction. (N=205)	Anxiety, depression, and or stress, compared to health habits, health service utilization, sociodemographics and foreclosure/eviction.	People in the legal stage of foreclosure/eviction were more than twice as likely to visit an ER (OR 2.36, CI 1.16-4.90) and almost twice as likely to consume psychotropic medications (OR 1.88, CI 0.98-3.66) as compared to those in the initial stages. When the eviction was due to family problems, the probabily of having anxiety, depression or stress was greater than if due to loss of employment or…
Cross-sectional Study	Viseu, J, Leal, R, Neves de Jesus, S, et al. (2018)	Self-report questionnaires completed by Portuguese adults age 18-95 years old. (N=729)	Sx of anxiety and depression related to economic hardship, financial threat, and financial well-being.	The effect of economic hardship on anxiety and depression, and of financial threat on anxiety ceases to be statistically significant when individuals perceive social support. The relationship between financial wellbeing and stress, anxiety, and depression is stronger when individuals have a good social support.
	Stavrou, G, Paikousis, L, Jelastopulu, E, et al. (2016)	Survey of 300 adults (150 ages 18-65 years and 150 over 65 years old) at the Rural Health Centre of Kofinou, Greece between July and September 2015.	Total scores on the Hospital Anxiety Depression Scale (HADS) for adults 18-65 years or the Geriatric Depression Scale (GDS) for adults >65 years compared to reductions in earnings.	Patients 18-65 y.o. (HADS): An increase in the annual income category was associated with an average of 0.64 units less in the level of anxiety (b = -0.64). Every additional level of education is associated with an average of 1.18 units less in the anxiety level (b = -1.196), and 1.44 units less in the depression level (b = -1.436). A reduction in income in excess of 35% is associated with an inc…
	Navarro-Mateu, F, Tormo, MJ, Salmeron, D, et al. (2015)	Interview survey of a representative sample of non-institutionalized adults in Murcia, Spain between June 2010-May 2012. (N=2,621)	Lifetime and 12-month diagnosis and persistence of DSM-IV disorders - anxiety, mood, impulse and substance use disorders - compared to stressful economic events.	Those exposed to three economically stressful events during the last 12 months had almost 7x greater risk of having any mental disorder during this time period, particularly anxiety disorders. Economic crisis was found to effect people from all population subgroups, regardless of social standing and occupational status. However, there was an increasing risk for any disorder, any mood, and any anx…
	Vittadini, G, Beghi, M, Mezzanzanica, M, et al. (2014)	All adult employees aged 18 years and older in Lombardy, Italy between 2007-2011, classified by gender, age, class, nationality, education and province.	Use of psychotropic drugs (PDs) (antipsychotics (APs), lithium, and antidepressants (ADs) - SSRIs, TCAs, SNRIs, and others.)	The percentage of PD users progressively increased from 2007 to 2011 (3.37% in 2007; 4.08% in 2011); the overall increase in the 5-year period was 25.5% (from 64,665 to 81,128). The number of people who used ADs increased 26.5%, the users of APs increased by 8.5%. In 49.4% of the patients, the use of PDs was limited to 1 year, and 38.7% received them in only one trimester.
Cross-sectional Study	Economou, M, Madianos, M, Peppou, LE, et al. (2014)	Random sample of Greek citizens between age 18-69 years old interviewed by telephone between February-April 2011. (N=2256; response rate=80.5%).	Depression and GAD (SCID-I) compared to financial hardship (IPED), interpersonal and institutional trust.	Interpersonal and institutional trust have a protective effect against major depression, even after adjusting for gender, age and education. For participants in low economic distress, every unit increase in the Interpersonal Trust scale reduces the odds of suffering from major depression by 5% and every unit increase in the Institutional Trust scale reduces the odds of suffering by major depressi…
	Burgard, SA, Seefeldt, KS, Zelner, S. (2012)	Population-based stratified random sample of non-institutionalized working aged adults (19-64 yrs) from SE Michigan, USA, in late 2009 to early 2010. (N=440)	Self-rated health, depression (PHQ-9), anxiety attack and problematic alcohol use (AUDIT) compared to housing instability, employment, education, and household income-to-needs ratio.	Individuals with housing instability had 2.5x odds of a recent anxiety attack vs. those without. Those who experienced homelessness had 0.61x odds of meeting criteria for depression than those with no housing instability. Those behind on their rent had 3.7x odds of depression as those of renters without instability. Being behind on one’s mortgage or in foreclosurewas associated with 3.7x odds of …
	Burgard, SA, Kalousova, L, Seefeldt, KS. (2012)	Population-based stratified random sample of non-institutionalized working aged adults (19-64 yrs) from SE Michigan, USA, in late 2009 to early 2010. (N=440)	Logistic regression comparing the self-rated health, depression (PHQ-9), anxiety attacks, and problematic alcohol use (AUDIT) of those who perceived job insecurity with those who did not.	17.5% of the sample perceived job insecurity, and were significantly more likely to report increased sxs of depression (40.8% vs 7.3%), or an anxiety attack in the past 4 weeks (30.0% vs 9.8%) compared to the job secure after adjusting for sociodemographics. Respondents who reported both perceived insecurity and unemployment were significantly more likely to report depressive sx and anxiety attac…
Cross-sectional Study	Wang, JL, Smailes, E, Sareen, J, et al. (2010)	From January 2008 to October 2009, 3,579 employees in Alberta, Canada were recruited using the random digit dialing method.	Mental disorders (WHO CIDI). The lifetime and 12-month prevalence of depressive and anxiety disorders in different time intervals were estimated and compared.	Before Sept. 1, 2008, the 12-month prevalence of MDD was 5.1%. In subsequent time intervals, the prevalence increased to 6.8% and 7.6% (P =0.03). The lifetime prevalence of dysthymia was 0.4%, 0.7%, and 1.5% in the 3 time intervals (P = 0.006). There were no differences in the estimated 12-month prevalence of anxiety disorders. The 12-month prevalence of any disorders was 8.6%, 13.3%, and 13.1%, …
Suicidal Ideation/Self-Harm
Case-Control Study	Christodoulou, C, Efstathiou, V, Michopoulos, I, et al. (2017)	Clinical group of 170 patients admitted to hospital in Athens, Greece from 2009-2010 for a recent suicide attempt compared to 170 healthy participants from Athens matched for age and gender assessed in 2009 and 2013-2014.	Hopelessness measured by the Beck Hopelessness Scale (BHS), suicide attempt, age and exposure to the financial crisis.	Suicide attempters (Mean BHS Score = 9) presented higher hopelessness than the controls (Mean Score= 3, p < 0.001). The unemployed (M = 4) presented higher hopelessness than the non-unemployed (M = 3, p < 0.05). Participants with a low self-reported financial status (M = 6) had higher hopelessness than those with a high (M = 2, p < 0.05) and a very high status (M = 1, p < 0.05). No significant di…
Time Trend Analysis	Clements, C, Hawton, K, Geulayov, G, et al. (2019)	Men and women who self-harm in midlife (aged 40-59 years) in a multicentre study in England from 2000-2013.	Rate of self-harm per 100,000 population, repitition of self-harm, subgroup comparisons, and period effect of the 2008 economic crisis.	The 2008-2013 cohort showed an increase in self-injury (men OR 1.62, 95% CI 1.40–1.87, P<0.01; women OR 1.60, 95% CI 1.36–1.89, P<0.01), higher unemployment (men OR 1.67, 95% CI 1.45–1.92, P<0.01; women OR 1.58, 1.37–1.82, P<0.01) and an increase in psychiatric care (men OR 1.57, 95% CI 1.37–1.80, P<0.01; women OR 1.40, 95% CI 1.23–1.59, P<0.01). Precipitating problems included issues around empl…
	Steeg, S, Carr, MJ, Mok, PLH, et al. (2019)	People born in Denmark between 1981-2006 who were alive and residing in Denmark on their 10th birthday, restricted to individuals with first self-harm episode between 2000-2016 (treated in EDs, psychiatric outpatient clinics, or resulting in hospital admissions.)	Self-harm incidence rates (Annual incidence rates per 10,000 person-years) among adolescents stratified by age, sex and parental income.	For adolescent boys and girls, national self-harm incidence rate increased gradually from 2000 to 2007, then from 2008 to 2016 decreased to just below the rate observed at the start of the study period. The same pattern was seen within each parental income tertile. This coincides with the introduction of nationally available psychosocial therapy for people at risk of suicide in Denmark in 2007. N…
Time Trend Analysis	Geulayov, G, Kapur, N, Turnbull, P, et al. (2016)	Data on individuals aged 15+ who presented to 5 general hospital emergency departments (EDs) following self-harm betwen 2000-2012 in England (Oxford, Manchester, and Derby). Information from psychiatric assessments and ED records. (N=84,378 episodes of self-harm)	Self-harm and suicide rates per 100,000 local general population were calculated for each site using data from the Office for National Statistics.	The annual rates of self-harm appeared to decline between 2000-2008 for males (Incidence Rate Ratio (IRR) 0.96; 95% CI 0.95 to 0.98, p<0.0001) and then steadily increase thereafter (IRR 1.05; 95% CI 1.02 to 1.09, p=0.002) and among females, the rate declined until 2009 and then level off until the end of the study period in 2012. Rates of self-harm from this study were strongly correlated with su…
	Hawton, K, Bergen, H, Geulayov, G, et al. (2016)	Data from the Multicentre Study of Self-harm in England from 2000-2010 (Oxford, Manchester, and Derby) compared with annual rates of unemployment for persons aged 16-64 y.o. between 2004-2010 from the Office for National Statistics using interrupted time series analysis.	Rates of self-harm (SH) on a quarterly basis for persons aged 15-24 years, 25-34 years, 35-54 years and 55-64 years, compared by sex and employment status before and after the onset of the recession.	There were marked increases in 2008–2010 compared to 2005–2007 in the proportions of assessed patients of both genders who were identified as having problems at the time of self-harm that were related to employment (M: χ2=52.5, <0.001; F: χ2=35.3, p<0.001) and, finances (M: χ2= 7.5, p=0.006; F: χ2=16.2, p<0.001) and, in females only, housing (χ2=7.0, p<0.008). Among those employed at the time of …
	Cordoba-Dona, JA, San Sebastian, M, Escolar-Pujolar, A, et al. (2014)	Data on suicide attempts from a national database and unemployment data used for adults 15-64 years old between 2003-2012 in Andalusia, Spain.	Suicide attempt rates pre- and post-economic crisis, by year and adjusted for demographics, and related to unemployment rates.	Between 2008 and 2012 there was an excess of 4,989 (95% CI: 1,985-8,013) suicide attempts, 2,017 (95% CI: 87–3,987) in men and 2,972 (95% CI: 1,878-4,075) in women, i.e. compared to if the historical trends prior to the onset of the crisis had been stable. A 1% increase in unemployment was related to an increase of 1.08 units (95% CI: 0.06-2.09) in suicide attempt rate in men, and to a non-signif…
Time Trend Analysis	Economou, M, Madianos, M, Peppou, LE, Theleritis, C, et al. (2013)	Telephone interviews were conducted with adults age 18-69 years old in Greece between Feb-Apr 2009 (n=2192) and again in 2011 (n=2256).	Major depressive episodes, suicidal ideation (SI), and suicide attempts during the past month (SCID-I) reltaed to financial strain (IPED) and interpersonal trust (European Social Survey.)	A significant increase in the prevalence of SI was observed in men (7.1% vs. 4.4%), but not in women. The prevalence of SI increased among respondents aged 55–64 years (7.2% vs. 1.9%), while it decreased in those <24 years (4.9% vs. 13.9%). The significant predictors of SI in 2011 were the presence of major depression during the previous month, financial hardship experienced, a previous history o…
	Madianos, M, Economou, M, Alexiou, T, et al. (2010)	Two nationwide cross-sectional telephone surveys were carried out in 2008 and 2009in Greece with representative samples of 2,197 and 2,192 respondents, respectively.	Depressive sx (SCID-I), suicidal ideation and suicide attempt compared to the IPED in 2009 vs 2008.	The 1-month prevalence rates of MDE in 2008 among males and females were 2.4% and 3.8%, respectively, compared to 4.6% in males and 8.8% in females in 2009. The likelihood of unemployed respondents suffering from MDE compared to the employed was 1.65 times in 2008 and 1.28 times in 2009. Personal economic distress increased the probability (1.33 times) of developing MDE in the 2009 study. Among t…
	Hong, J, Knapp, M, McGuire, A. (2011)	Data from four waves of a nationally representative cross-sectional household health survey conducted in Korea; includes adults age 19 and over (N=27,745 for 1998, N=27,413 for 2001, N=25,487 for 2005, and N=3,335 for 2007).	Depression, suicidal ideation, and suicide attempts compared to health and illness diagnoses, behaviours, and service utilization.	The lowest income groups have the highest risk for depression, suicidal ideation or suicide attempt, a trend that is persistent across years. Suicidal ideation and suicide attempt exhibited clearer income-gradient curves in recent years. "The magnitude of the inequalities across all three psychopathologies was found to double during this period, although they exhibited different trends. For depre…
Cross-sectional Study	Economou, M, Peppou, LE, Souliotis, K, et al. (2019)	Stratified sampling based on geographic region, gender and age using a national databank of landline phone numbers of Greek adults age 18-79 y.o. (N=2700, response rate =81%).	Major depression (SCID) and suicidality, related to economic hardship measured by the Index of Personal Economic Distress (IPED).	The effect of income on major depression was largely explained by the influence of financial difficulties and socio-demographic variables: being in the highest income category was protective against depression (OR 0.37), financial difficulties were a significant predictor of depression (OR 1.16) and for men more so than women (men OR 1.23; women OR 1.12). For men income was found to increase the …
	Konstantakopoulos, G, Pikouli, K, Ploumpidis, D, et al. (2019)	Questionnaire completed by new adult patients at the Byron-Kessariani Community Mental Health Centre in Greece between 2008-2013. (N=1,865)	Data on unemployment, diagnosis and previous suicide attempt were analyzed for correlation.	The rate of unemployment among new cases increased from 9.65% in 2008 to 26.17% in 2013. Compared to 2008, in 2013 patients with the following diagnoses were more likely to be unemployed: anxiety (OR 7.49), and depressive disorders (OR 4.58). The proportion of unemployed individuals among new patients referred after a suicide attempt increased substantially after the economic recession (10% in 20…
	Ntountoulaki, E, Paika, V, Papaioannou, D, et al. (2017)	Patients aged 18 years or older with type-II diabetes mellitus (DM), rheumatological disorders (RD) and chronic obstructive pulmonary disease (COPD) seeking unscheduled or urgent care at the ED, or attending routine care in the respective follow-up specialty clinic of the University Hospital of Ioannina, Greece from Sept. 2015 to Mar. 2016 (N=376; response rate 86.3%).	Mental diagnoses were confirmed using the 120 question Mini International Neuropsychiatric Interview (MINI), suicide risk was assessed with the 12-item Risk Assessment Suicidality Scale (RASS), and these were related to financial stressors.	Multivariable regression analysis of suicidal risk showed that female sex, lifetime history of mental disorders and the perceived impact of the crisis were the variables most closely associated with risk.The relationship between the perceived impact of the crisis and suicidal risk was significantly greater for those diagnosed with any mental disorder, and specifically, for those diagnosed with MD…
Cross-sectional Study	Gassman-Pines, A, Oltmans Ananat, E, Gibson-Davis, CM. (2014)	1997 to 2009 data on statewide job loss and adolescent suicidal ideation, suicide attempts, and suicide plans in the USA.	Suicidal ideation, plans, and attempts compared to statewide job loss.	Overall, statewide job loss was not associated with adolescent suicide related behaviors. Predicted probabilities calculated for given states and years showed that job losses among 1% of the working-age population increased the probability of adolescent girls reporting suicidal ideation by 2.0% and suicide plans by 2.2%. Job loss did not affect boys’ suicide-related behaviors. Predicted probabili…
	Miret, M, Caballero, FF, Huerta-Ramirez, R, et al. (2014)	4,583 non-institutionalised adults were interviewed in a cross-sectional household survey of a nationally representative sample in Spain between July 2011 and May 2012.	Presence of suicidality (WHO CIDI 3.0) - including suicidal ideation, planning and attempts over the lifetime and in the past 12 months.	The lifetime prevalence of suicidal ideation was 4.35%, while the 12-month prevalence was 0.69%. The factor most highly associated with lifetime suicidal ideation or attempts in all age groups was having depression or anxiety. In the younger group, being unemployed or having work disability was associated with suicidal ideation. In those aged 65 and older, a trend was observed to associate the pr…
	Vanderoost, F, van der Wielen, S, van Nunen, K, et al. (2013)	A survey of patients aged 18-49 years recruited from GP practices in Belgium in Deurne (Flemish region) and La Louviere (Walloon region) from September to December 2010. Anonymous self-administered questionnaires were completed by 1,818 participatns.	Suicidal ideation compared to sociodemographic data, educational level and depressive symtpoms.	An increase in suicidal thoughts was associated with the following characteristics: being single, having difficulty making ends meet, not having satisfying social contacts, having poor self-rated health, having lost one’s employment in the past year, having had to cope with job insecurity, and having depressive complaints. In logistic regression analyses, being single or not, social contacts, dep…
Suicide
Prospective Cohort Studies	Tanji, F, Kakizaki, M, Sugawara, Y, et al. (2015)	Data from the Miyagi Cohort Study in Japan of 51,921 residents aged 40-64 in 1990 and in 2008 (N=29,432).	Personality subscales from the EPQ-R compared to annual trend for suicide deaths from 1990-2008; related to Asian economic recession of late 1990s.	Suicide mortality rate increased from pre-1998 to post-1998 from 4.6 to 27.8 per 100,000 person-years. After 1998, however,the highest category of Neuroticism became a significant factor associated with increased risk (HR 2.45, 95% CI 1.26–4.74, p=0.003).
Retrospective Cohort Studies	Rojas, Y, Stenberg, SA. (2016)	23,303 people evicted between Jan. 1, 2009 to Mar. 6, 2012, compared to a 10% random sample of the Swedish population aged 16+ drawn Dec. 31, 2012 by Statistics Sweden (N=777,628).	Suicide rates compared to home eviction.	A total of 195 suicides were included in the analysis (41 in the exposed group or 0.19% and 154 in the comparison group or 0.02%). Eviction is significantly related to suicide, with a corrected OR of 9.21. When substance abuse (OR=4.82), mood disorders (OR=4.94) and schizophrenia (OR=7.36) are included in the analysis, the effect of eviction remains significant but decreases considerably in stren…
Time Trend Analysis	Padmanathan, P, Bould, H, Winstone, L, et al. (2020)	World Bank annual suicide data for 15-24 year olds from 2000-2016 from high-income countries with populations >20 million.	Annual country-specific suicide rates per 100,000 associated with gross domestic product per capita (GDP), income inequality (GINI Index) and social media use.	The upturn in youth suicide appears to have predated the economic recession in the UK, USA and Canada (although confidence intervals in USA and Canada are consistent with changes beginning with economic recession.) Both the UK and USA experienced an acceleration in the rise in suicide rates after the economic recession. No stastistical evidence that countries with rising suicide rates were more l…
	Soleymani, M, Yip, PSF (2020)	Suicide data from the National Statistical Office of Korea, containing age, sex, and date of suicide for each case from 1995-2011.	Trends in suicide rates over time using grouping by 5-year age bands and by gender.	Increase in suicide ratio of rates between 1997 from 1996 of 1.94 (95% CI=1.82-2.07) for females and 1.98 (CI=1.89-2.07) for males. This was found to remain persistently high following the 1997 economic downturn in South Korea leading into the 2008 economic recession. In 2008 vs 2007, the ratio of suicide rates was 1.01 (CI=0.97-1.07) for females and 1.03 (CI=0.00-1.07) for males. However, it was…
	Demirci, S, Konca, M, Yetim, B, et al. (2020)	Number of suicide deaths in the USA per 100,000 taken from OECD health and economic data compared to US unemployment rates between 1990-2016 with a focus around effects related to the 2008 financial crisis.	Suicide rate per 100,000 deaths in the USA.	The 2008 crisis was found to have had a significant effect on the suicide rate in the US, and was found to explain 30% of the change in the US suicide rates in both the short-term and long-term following the financial crisis up to the end of the data set in 2016. Unemployment rates, however, were found to have no effect on suicides in the short and long run in the US.
	Ibrahim, S, Hunt, IM, Rahman, MS, et al. (2019)	Suicide rates among adults aged 16+ in the UK over three time periods: pre-recession (2004-2008), recession (2009-2011) and recovery (2012-2016).	Gender-specific suicide deaths demographics, primary psychiatric diagnosis, method of suicide and inpatient or outpatient status at the time of death.	Compared to pre-recession, among those who died in the recession period men were more likely to be aged 45-54 (OR 1.26, 95% CI 1.12-1.41, p<0.05), women were more likely to be single (OR 1.27, 95% CI 1.09-1.48, p<0.05), and both genders were more likely to be unemployed (men OR 1.15; women OR 1.26; p<0.05). Suicide deaths associated with affective disorders did not change significantly between an…
Time Trend Analysis	Alexopoulos, EC, Kavalidou, K, Messolora, F. (2019)	Greek adults separated by occupation groups from the labor force survey conducted annually from 2000-2013 including working age groups: 15-39 years, 40-49 years, and 50-59 years.	Ratio of standardized cumulative incidences of suicide deaths in each group to the total incidence of suicide defined as the comparative mortality ratio (CMR).	Males in armed forces, agriculture and elementary occupations had an elevated risk of suicide overall (CMR 1.56, CI 1.20-1.99), a significant decline in their ratios was evident between 2010 and 2013. Working-age females were affected in various occupational groups (technologists and associate professionals (CMR 8.66), agricultural and fishery workers (CMR 4.77), machine operators and assemblers …
	Lopez-Contreras, N, Rodriguez-Sanz, M, Novoa, A, et al. (2019)	Barcelona, Spain residents between 2006-2016 over age 25 who died by suicide (N=996). Time trend study of three time periods: pre-economic crisis (2006-2008), early crisis (2009-2012) and late crisis (2013-2016).	Age-standardised suicide mortality rates (ASMRs) and association between suicide mortality and individual and contextual characteristics for the three time periods.	Pre-crisis the ASMR was higher among men with lower level of education, however this decreased during the crisis periods (p=0.002). Individual unemployment was not significantly correlated with suicide rate in either sex, however suicide risk tended to increase in men living in neighbourhoods with higher unemployment in the late crisis period while at the same time decreaseing risk in women in th…
	Yoon, JH, Jung, SJ, Choi, J, et al. (2019)	National death records from 1993-2016 for adults aged 20-59 in Korea; students, housewives, and soldiers were excluded.	Suicide rates analyzed by occupation in six categories: manager, officer, service-trade, agricultural-fishery-forestry (AFF), skilled manual, and unskilled manual; and correlated with unemployment and GDP growth rates.	Three major peaks in 1998 (Asian economic crisis in 1997-1998), 2003 (revenue generating measures from Asian economic crisis led to an almost two-fold increase in credit card defaulters in 2003 compared to 1997) and 2008-2010 (folllowing the 2008 Great Recession). During the first and second periods, the rise was prominent among lower socio-economic occupation groups (AFF, unskilled manual and se…
Time Trend Analysis	Basta, M, Vgontzas, A, Kastanaki, A, et al. (2018)	Suicides in Crete, Greece from 1999-2013. (N=651)	Suicide mortality rates per 100,000 inhabitants (SMRs).	SMR in Crete was 8.2% > Greece and was stable across the study period, including the financial crisis period (2008-2013). However, younger men (<40 year) had the highest unemployment rates during the economic crisis (45%) and the lowest SMR (4.1) among all age groups, whereas men aged 40-64 years had lower unemployment rates (20%) but the highest SMR (28.42). Young women (aged <40 year) had the h…
	Alvarez-Galvez, J, Salinas-Perez, JA, Rodero-Cosano, ML, et al. (2017)	Monthly data from the Spanish Statistical Office on the rate of suicide between 1995 and 2014 in Spain.	Monthly suicide rate per 100,000 analyzed in correlation with per capita GDP, unemployment rate, and social expenditure over: (1995-2006, 2007- July 2011, and August 2011 to 2014).	The overall suicide rate remained relatively stable from 2007 to 2011, irrespective of the first economic recession. There was an increase for men post 2008-2011 and 2011-2014 however. During the second period of recession (2011-2014), the rate of suicide increased between 0.003 and 0.004 every month. Both unemployment and per capita GDP were positively related to suicide trends, while social exp…
	Ruiz-Perez, I, Rodriguez-Barranco, M, Rojas-Garcia, A, et al. (2017)	Suicide data from 2002-2012 from the National Statistics Institute of Spain.	Age-standardized suicide rates by sex and region were calculated using the European Standard Population.	Suicide rate decreased overall between 2002 and 2012, but in males, the downward trend reversed during two periods: 2008-09 and 2012. Rates increased 7% in 2008 and 6% in 2009 compared to 2007; affecting men from all age groups except the oldest. For men 50-64 the suicide rate increased 17 and 18 % during 2008 and 2009, respectively. In 2010-11 rates decreased in all age groups. For women (across…
	Borrell, C, Mari-Dell'Olmo, M, Gotsens, M, et al. (2017)	Mortality in Basque Country and Barcelona City and census employment rates in Spain restricted to all residents aged 25+ from 2001-2012 (Basque Country N=1,674; Barcelona N=1,205).	Age of death, sex, and educational level in three time periods: before the economic recession (2001-2004 and 2005-2008) and after (2009-2012).	Total suicide mortality rates were higher among men than among women. For men, an inverse relationship with educational level was observed in all three time periods. Among women, the rates of suicide were lower and did not show such a clear relationship.
Time Trend Analysis	Agrrawal, P, Waggle, D, Sandweiss, DH. (2017)	All suicides in the USA from CDC data (1980-2014) and detailed suicide and murder-suicide rates from CDC databases (2005-2013).	Annual suicide rates in the USA associated with US unemployment levels, GDP growth rates, inflation rates and stock market returns from 1980 through 2016.	Suicide rate 2005-2007 averages 11.21 per 100,000, but for 2008-2013 the average climbed to 12.53 per 100,000 (P<0.05). Suicides from a 'financial problem' rose from 11.55% of instances from 2005-2007, to 12.41% of instances from 2008-2013. Murder-suicides known to be triggered by a 'financial problem' peaked at 10.98% in 2009 (average rate 2005-2013 was 7.56%). From 2007-2010 the unemployment ra…
	Houle, JN, Light MT. (2017)	Suicide data from 2005-2010 from 174 metropolitan statistcal areas (MSAs) representing large, racially diverse US population. Foreclosure measures from 2250 counties in USA.	Suicide rate per 100,000, sex and race specific rates, associated with foreclosure rates and time-varying MSA characteristics.	1% increase in the foreclosure rate was found to add 1.12 additional suicides per 100,000 (p<0.001). Relationship attenuated by recessionary period factors (falls to 0.23 additional suicides per 100,000 (p<0.06)). Foreclosure effects are statistically significant (P<0.05) for white men only = 0.91 (p<0.001) (out of 6 racial-sex models when the effects of economic indicators, population age struct…
	Jeon, SY, Reither, EN, Masters, RK. (2016)	Data for Korea and Japan between 1985-2010 on cause-specific mortality and population. Data was divided into fourteen 5-year age groups from ages 10-80, and a total of six periods of observation in 5-year intervals from 1985-2010. Individuals birth cohort membership was also grouped in 5-year intervals.	Suicide mortality rates per 100,000 person-years lived (PYL) for different age groups, periods of observation and nineteen separate birth cohorts born between 1905 and 2000 across the time period 1985 to 2010.	In Japan suicide rates spiked between 1995 and 2000, then stabilized at about 26 per 100,000 PYL out to 2010. In South Korea, suicide rates increased sharply after 2000 reaching 35.9 in 2010. Suicide mortality was higher among men than women in each period. The spike seen in Japan in the late 1990s was caused almost entirely by men, whereas trends in South Korea were similar between men and women…
Time Trend Analysis	de Beurs, DP, Hooiveld, M, Kerkhof, AJFM, et al. (2016)	Data from 1983-2013 on cases of suicide or attempted suicide in the Netherlands. Join point regression models were used to analyse changes in trends of reported suicides and suicide attempts. (N=1956)	The number of suicides and suicide attempts in relation to patient characteristics, and changes in national incidence rates over time.	From 2007 to 2013, there was a sudden significant increase in the suicide rate (b=0.32). Compared to the period before 2007, the peak of male suicides shifted from the age group of 30–39 years to the age group of 60–69 years in the period 2008–2013. The median age peak of female suicides shifted from 30–39 to 50–59 after the start of the financial crisis. The median age of suicide attempt for mal…
	Merzagora, I, Mugellini, G, Amadasi, A, et al. (2016)	Suicides in Milan, Italy from 2002-2013, divided into those preceding the economic crisis (2002-2007) and those during the economic crisis (2008-2013). Total number of cases 2002-2013 = 1893. A binary logistic regression model was used.	Suicide rates compared to employment status, disease (physical/ psychological) and the interaction of these two variables (employment status*disease).	No significant difference in the suicide rate in Milan during the economic crisis and in the period preceding it. However the lowest annual rate was registered in 2007 and the highest in 2009 and 2013. There was no signficant relationship between employment status or health status and suicide risk during the economic crisis. The likelihood of suicide during the downturn compared to the pre-crisis…
	Milner, AJ, Niven, H, LaMontagne, AD. (2015)	Coroners information in Australia on cause of death, demographics, case information, etc from those employed at time of death, age 15-64 years old who completed suicide between 2001-2010. (N=8,865)	Male and female suicide rates per 100,000 persons compared to broad occupational categories and analyzed by global financial crisis years (2007-2009) compared to baseline (2001-2006) and post-crisis (2010).	Compared to managers, the relative risk (RR) among technical and trade workers in 2001–2006 (RR 1.87) rose to 4.25 in 2008 and continued to increase into the year 2010 (RR 5.20). Community service workers had an RR of 1.45 compared to managers pre-GFC; this increased to 3.85 in 2007 and 4.17 in 2010. For females, there was a four-fold increase in suicide among technical and trade workers compared…
Time Trend Analysis	Harper, S, Charters, TJ, Strumpf, EC, et al. (2015)	Data on suicide deaths for 1980–2010 in the US (N=955,561). Economic conditions measured using a state-based indicator of current economic activity, the Index of Coincident Economic Indicators (ICEI).	Annual rates of suicide mortality by demographics, rate difference (RD) per 100,000 person-years for the effect of changes in the ICEI on suicide mortality rates.	During the Great Recession (December 2007 to June 2009), the value of the ICEI plummeted by 8%. With adjustment for demographic covariates and state and year-season fixed effects, a 10-unit decrease in the ICEI was associated with an increase of 0.14 suicide deaths per 100,000 population, or a roughly 1% increase. A 10-unit decrease in the ICEI increased suicide mortality by 0.28 deaths per 100,0…
	Rachiotis, G, Stuckler, D, McKee, M, et al. (2015)	Data on suicides in Greece from 2003-2012 restricted to working age men and women (15-64 years; N=3,984) compared to unemployment and GDP data.	Age- and sex-specific suicide rates comparing the pre-austerity period (2003-2010) to the austerity period (2011-2012) in Greece.	The mean suicide rate after 2010, when austerity began, was significantly higher than in the period 2003–2010 (4.42 vs 3.35/100 000 population, p<0.01). The suicide mortality rate for men increased from 5.75 (2003–2010) to 7.43/100,000 population (2011–2012). Among women, the suicide rate increased from 1.17 to 1.55; for working men aged 20–59, the rate increased from 6.58 to 8.81; and among wome…
	Fowler, KA, Gladden, M, Vagi, KJ, et al. (2015)	Data from the US on violent deaths, including suicides and homicides, from 16 states from 2005-2010 where the decedent died by self-inflicted means and had experienced actual or threatened housing loss within 12 months of death. (N=929)	Year-to-year changes in the frequency of suicides with eviction or foreclosure circumstance.	Suicides with eviction or foreclosure circumstances doubled from 2005 to 2010 (n = 88 in 2005; n = 176 in 2010). Eviction- or foreclosure-related suicides accounted for 1-2% of all suicides captured in the system, with a peak in 2009. Most suicides occurred before the actual loss of housing (79%). 37% of cases experienced a crisis related to the eviction or foreclosure (e.g., a court hearing, an …
Time Trend Analysis	Corcoran, P, Griffin, E, Arensman, E, et al. (2015)	National suicide mortality and self-harm data from 2000-2012 in Ireland.	Rates and seasonally-adjusted linear trends of quarterly suicide during 2000-2012 and monthly self-harm presentations to hospital during 2004-2012.	By the end of 2012: The estimated male suicide rate was 23.8 per 100 000; 8.7 per 100,000 or 57% higher than if the pre-recession trend had continued. This indicates that an excess of 476 male suicide deaths occurred over the 5-year period 2008–12. The estimated female suicide rate was similar to what would have been observed if the pre-recession trend had continued or if it had leveled off. Male…
	Norstrom, T, Gronqvist, H. (2015)	European statistical data from 30 countries (1960-2012) on unemployment, age-specific mortality, and suicide across country groups.	Age and gender specific mortality rates, and the association between unemployment and suicide across country groups (Eastern European, Southern European, Anglo-Saxon, Bismarckian, and Scandinavian).	Unemployment increased after 2007 in all country groups except the Bismarckian. The male suicide rate increased markedly in the eastern European country group, but little or not at all in the other country groups. The female suicide rate was generally stable, or decreased. The estimated effect was strongest in the two country groups with the weakest unemployment protection, that is, eastern and s…
	Saurina, C, Marzo, M, Saez, M. (2015)	Annual suicide deaths and intentional self-harm in Catalonia, Spain from 2000 to 2011.	Crude death rates from suicide compared with unemployment rates by age and gender across 946 municiplaities by year.	An increase was observed, which was much greater in women, in the relative risks of suicide from 2009 onwards. This increase was only found in municipalities with 10,000 or more inhabitants and was only statistically significant for working-age women (16–65 years), although marginally. In municipalities with less than 10,000 inhabitants, relative risks showed a decreasing trend, even from 2009. I…
Time Trend Analysis	Fountoulakis, KN, Kawohl, W, Theodorakis, PN, et al. (2014)	Data from 29 European countries included the number of deaths by suicide in men and women, unemployment rate, and financial measures from the national statistical agencies of the included countries from 2000-2012.	Suicide rates per 100,000 inhabitants, associated with unemployment rate, GDP, annual GDP growth rate, GDP per capita, and inflation (measured by the consumer price index).	Total suicides rates and rates for men were related to all economic variables except GDP per capita. Rates for women were only related to unemployment. In Greece the maximum rate emerged in 2012 and a stabilising trend seems to be in place. With the exception of 4 countries (Bulgaria, Estonia, Finland and Switzerland), for the other 25 countries the rate of suicides reached a nadir during the yea…
	Phillips, JA, Nugent, CN. (2014)	Suicide and demographic data from 1997-2010 from 50 US states.	Suicide rate per 100,000 deaths relative to state level unemployment rates, female labor force participation (FLFP) rates, per capita income, percent of jobs in the manufacturing industry, alcohol use per capita, as well as individual family structure and demographic variables.	A 1% increase in unemployment is associated with an increase of 1.6% in suicide rates. Found no interaction between unemployment and the states' mean income or unemployment level nor any interaction with the percent manufacturing in a state. However, the positive effect of unemployment on total suicide rates is conditioned by the overall level of FLFP. Rising unemployment has had a more adverse e…
	Coope, C, Gunnell, D, Hollingworth, W, et al. (2014)	Suicide mortality data from England and Wales occurring between 2001-2011.	Age-/sex-/Index-of-multiple-deprivation-specific suicide rates, adjusted for sociodemographic characteristics.	Increases in suicide rates around the time of the onset of the recession (in 2008) were seen in 16-24 (26% rise) and 35-44 year old men (14% rise). In women there were peaks in suicide rates in 16-24, 25-34 and 35-44 year olds in 2008 with 28%, 20% and 47% rises compared to 2006, there was a similar rise in 45-54 year olds in 2010. These changes in trends in suicide rates in 16-34 year olds coinc…
Time Trend Analysis	Houle, JN, Light, MT. (2014)	State-level suicide data and foreclosure data from 2200+ countines in the USA. Study coverage includes all 50 US states and Washington, DC from 2005-2010.	Age-adjusted suicide rates (suicides per 100,000 residents) in coordination with foreclosure rates and state-level sociodemographic characteristics.	Results showed a significant positive association between foreclosure and suicide. The within-state suicide rate increased by 0.10 for every 1% increase in the foreclosure rate from 2005 to 2010. A large proportion of the foreclosure effect is explained by state-level sociodemographic characteristics, particularly structural disadvantage. Within-state foreclosure effect was significant for only 2…
	Pompili, M, Vichi, M, Innamorati, M, et al. (2014)	Mortality data on suicides among Italian adults aged 15 years and over from 2006-2010. Rates were standardised to the 2001 Italian population for specific age groups.	Suicide rates per 100,000 by age, gender and year from 2006-2010.	From 2006 to 2010, age-specific suicide rates increased in men 25–64 years of age and decreased among older men. When the year 2006 (i.e. before the economic crisis began) was set as a reference point, suicide rates in men aged 25–64 years were stable in 2007 and then increased progressively over the next few years, with a 12% increase between 2006 and 2010. In contrast, in the younger and older …
	Milner, A, Morrell, S, LaMontagne, AD. (2014)	Suicide data for adults aged 15-64 years old from 2001-2010 across Australia. Data was also included on labour force status (economically inactive (n=2182)/unemployed (N=4697) vs. employed) and demographic characteristics.	Age-adjusted annual rate of suicide and rate ratios (RR) by sex, age, labour force status during the Global Financial Crisis (GFC).	From 2001 to 2010, economically inactive/unemployed males had a suicide rate ratio (RR) of 4.62 compared with employed males, whereas economically inactive/unemployed females had a suicide RR of 8.44 compared with employed females. Over the economic recession period, suicide rates among employed males, economically inactive/unemployed males, and economically inactive/unemployed females increased …
Time Trend Analysis	Fountoulakis, KN, Gonda, X, Dome, P, et al. (2014)	Suicide and unemployment data from the Hungarian Central Statistical Office for the years 2000-2011.	Correlation between unemployment and suicide rates.	Suicide rates were dropping steadily both in the general and the unemployed populations until 2006. From 2007-2011 rates were stable with a tendency to increase. The correlation between the general population suicidal rates and the unemployment population suicidal rates was strong (0.91), but the correlation between the percent changes in suicidality in these populations was moderate (0.49).The c…
	Lopez Bernal, JA, Gasparrini, A, Artundo, CM, et al. (2013)	Suicide mortality data from Spain diaggregated by region and age-group from 2005-2010.	Monthly suicide rate per 100,000 relative to the financial crisis in Spain. 2005-March 2008 was considered pre-financial crisis and April 2008-2010 considered post-financial crisis.	The principal model for all of Spain suggested that over the entire study period the underlying trend was of a 0.3% decrease in the suicide rate per month. There was an 8% step increase in the suicide rate associated with the financial crisis. Although the stratified analyses suggest a greater increase in the Mediterranean and Northern areas, in males and in younger age groups, the low statistica…
	Fountoulakis, KN, Savopoulos, C, Siamouli, M, et al. (2013)	Data concerning completed suicides, accidental falls and poisoning, as well as total deaths and total population size, in Greece for the years 2000-2010.	Suicide rates per 100,0000 annually, compared to unemployment and growth rates.	No gross change in suicidality was seen in Greece during the 2008 economic crisis in this study. The correlations between suicidal rates and unemployment and growth rate were essentially zero (0.04 and -0.08, respectively).
	Garcy, AM, Vagero, D. (2013)	All Swedish men and women born between 1931 and 1965, and who were still alive on January 1, 1993. The Swedish work and mortality database was used to gather information about death and employment histories for indivduals who were gainfully employed at the time of the 1990 Census (n=3,424,550).	Suicide mortality and events of undetermined intent related to social risk factors (social, family and employer characteristic data from 1991) and medical history.	During the recession there was no excess hazard of mortality from suicide or events of undetermined intent (hazard ratio [HR] = 1.29). Post-recession, there was an excess hazard of suicide mortality for unemployed men (HR = 1.43) but not unemployed women. However, for unemployed women with no health-problem history there was a modest hazard of suicide. There was elevated mortality from events of …
Time Trend Analysis	Saurina, C, Bragulat, B, Saez, M, et al. (2013)	Intentional self-harm and injury/poisoning of undetermined intent deaths between 1993-2010 for all adults aged 15 years and older in nine regions in England and unemployment data for 2000-2010 for persons aged 16-74 years old from EUROSTAT.	Suicide rates related to unemployment.	Compared with 1993–2007, from 2008 to 2010, there were statistically significant variations only in suicide rates, not in the number of suicides, and only at the regional level, not at the level of England as a whole. For men, statistically significant unemployment rates were positively associated with age-standardised suicide rates in SW, NW and NE England. However, the variability seen could su…
	Chang, SS, Stuckler, D, Yip, P, et al. (2013)	Suicide data from 54 countries from the WHO mortality database and CDC online database for people aged 15+.	Suicide rate and number of excess suicides in 2009 related to economic indicators.	The overall suicide rate in men rose 3.3% (2.7% to 3.9%), with an excess of 5124 (4219 to 6029) suicides in 2009. These were mainly seen in the 27 European countries (4.2%, 95% CI 3.4% to 5.1%; 2937 (2400 to 3475) excess suicides) and the 18 American countries (6.4%, 5.4% to 7.5%; 3175 (2692 to 3658) excess suicides). There was also a small rise in suicide rates in women in American countries (2.…
	Barr, B, Taylor-Robinson, D, Scott-Samuel, A, et al. (2012)	Annual data from 2000-2010 on suicide deaths and injuries of undetermined cause for 93 regions in England and the number of people claiming unemployment benefits.	Number of excess suicides during the economic recession (2008-2010).	Between 2008 and 2010, there were 846 (95% CI 818 to 877) more suicides among men than would have been expected based on historical trends, and 155 (121 to 189) more suicides among women. Each 10% increase in the number of unemployed men was significantly associated with a 1.4% increase in male suicides. This suggests that about 2/5 of the suicides among men during the recession can be attributed…
	Nandi, A, Prescott, MR, Cerda, M, et al. (2012)	Suicide numbers in New York City (NYC), USA between 1990 and 2006. Economic conditions measured using indicators of current economic activity in New York state, volatility of the New York Stock Exchange, and the Index of Coincident Economic Indicators (ICEI). (N=8,068)	Monthly rate of suicide among NYC residents between 1990-2006.	There was a negative association between rates of suicide and the ICEI at values greater than 105, indicating that rates of suicide in NYC were lowest when economic activity was greatest. The rate of suicide declined monotonically among whites, men, and adults <45 years as the ICEI increased from its nadir of 99.8 to its peak of 115.5. In contrast, there was evidence of nonlinear associations bet…
Time Trend Analysis	Luo, F, Florence, CS, Quispe-Agnoli, M, et al. (2011)	Suicide and economic data for 1928-2007 from the USA.	Suicide rate per 100,000 and age-adjusted overall suicide rates compared to business cycle data.	The overall suicide rate fluctuated from 10.4 to 22.1 over the 1928-2007 period. The largest increase occurred during the Great Depression (1929-1933), when it surged from 18.0 in 1928 to 22.1 (the all-time high) in 1932, the last full year of the Great Depression. This increase of 22.8% was the highest recorded for any 4-year interval during the study period. The overall suicide rate also rose d…
Cross-sectional Study	Vanthomme, K, Gadeyene, S. (2019)	Belgian population eligible for employment based on age (25-59 y.o.) and good health (N=3,084,137). 2001 Belgian Census data linked to Register data on emigration and cause-specific mortality 2001-2011.	Relationship between unemployment and cause-specific mortality ("mental disorder")	Unemployment is associated with an increased mortality rate difference of 18.3 deaths per 100,000 among men and 2.8 deaths per 100,000 among women for mortality due to "mental disorder". However, after excluding for "mental disorder due to alcohol" this drops to an absolute mortality rate difference of 3.4 deaths/100,000 for men and 0.7 deaths/100,000 for women.
	Beautrais, AL. (2018)	New Zealand suicide data was extracted from the Office of the Chief Coroner from July 1, 2007 to June 30, 2016 for records with completed coronial verdicts of suicide and farm-/agriculture-related occupations. (N=181)	Suicide related to sociodemographics, medical history, and recent stressful life events including farm-related financial or weather stressors.	The single most common precipitant in was existing mental illness in 28.6% of cases. All but 1 person was employed. Other precipitating factors were: physical health problems (12.4%), conflict or arguments (8.1%), legal charges/issues (5.4%), financial problems (4.8%), acute alcohol or drug intoxication (3.2%), 'life struggles' (or accumulated problems; 2.1%), work problems (1.1%), recent death o…
	Kerr, WC, Kaplan, MS, Huguet, N, et al. (2017)	Data for suicide decedents aged 20 years or older was obtained from 16 US states during the 2005-2011 period. (N=68,284)	The annual county suicide mortality rate (SMR) and a measure of alcohol involvement in suicide mortality compared to economic variables.	Suicide rates were most strongly associated with county-level poverty rates with significant positive associations for both men (14.128) and women (8.884) For women, foreclosure rates were significantly negatively related to suicide rates (-1.447), whereas no relationship was found for men. Results by age group for foreclosure rates differed with no relationship in the group aged 20–44 years, a s…
Cross-sectional Study	Coope, C, Donovan, J, Wilson, C, et al. (2015)	Coroner inquest data on suicides between 2010 and 2011 in four jurisdictions in England (Avon/Bristol, Hampshire, Manchester and Northampton). Cases included were all deaths of persons aged 16-65 y.o. given a verdict of suicide by the coroner. (N=286. Of these, 38 (13%) were scored as recession-related.)	Characteristics of those who died by suicide during this time period used to develop a "recession-relatedness" score. Characteristics of those in the "recession-related" group were compared to those whose deaths were non-"recession-related".	People whose suicide was recession-related were somewhat older than other people dying by suicide (p=0.05). People whose suicide was recession-related compared with other people dying by suicide: had no clear recorded evidence of psychiatric illness (39% vs. 24%), had not previously self-harmed (32% vs. 51%), fewer were in contact with psychiatric services at the time of their death (21% vs. 29%)…
	Hempstead, KA, Phillips, JA. (2015)	Data on suicide deaths in 16 US states between 2005-2010 for adults aged 40-64 years old. (N=4,071)	Relating suicide deaths to personal circumstances, interpersonal circumstances, or external circumstances.	Personal circumstances, such as mental health problems, were cited in 81% of all suicide incidents. Interpersonal circumstances were more common among men than women (42% vs. 37%). External circumstances were recorded in 39.1% of suicides among men vs. 22.8% among women. External circumstances were the least common of the three categories, however were the one circumstance category to show an inc…
	Reeves, A, McKee, M, Gunnell, D, et al. (2015)	Age-standardized male suicide rates covering the years 1981–2011 were obtained for (i) all ages, (ii) those aged 25 to 64 years and (iii) those aged >65 years, from the WHO Human Mortality Database, 2013 edition. Twenty-four EU countries were included in the study.	Male suicide rates compared to economic shock and male unemployment data, and self-reported prevalence of unaffordable housing and indebtedness.	Each 1% rise in the male unemployment rate is associated with a 0.94% rise (95% CI: 0.51 to 1.36; P < 0.001) in male suicide rates. Unemployment–suicide associations were primarily concentrated in working-age men: each 1% rise in unemployment among those aged 25–64 years was associated with a 1.39% rise in male suicide rates. Each US $10 increase in government spending on active labour market pro…
Abbreviations: Beck Depression Inventory (BDI); Beck Hopelessness Scale (BHS); Center for Epidemiologic Studies Depression Scale (CES-D); Composite International Diagnostic Interview (CIDI); Composite International Diagnostic Interview – Short Form (CIDI-SF); comparative mortality rate (CMR); Diagnostic and Statistics Manual (DSM); European Depression Scale (EURO-D); Generalized Anxiety Disorder …
